# Supplementary material for: ReS2 Nanoflowers-Assisted Confined Growth of Gold Nanoparticles for Ultrasensitive and Reliable SERS Sensing
Source: Molecules. 2023 May 24;28(11):4288. doi: 10.3390/molecules28114288 (PMC10254201; doi:10.3390/molecules28114288)
Supplement: Supplementary file 1 [file molecules-28-04288-s001.zip]

Archive with 1 entries (1 files):
- molecules-2390928-supplementary.pdf
